# Supplementary material for: De Novo Assembly Transcriptome Analysis Reveals the Preliminary Molecular Mechanism of Primordium Formation in Pleurotus tuoliensis
Source: Genes (Basel). 2022 Sep 27;13(10):1747. doi: 10.3390/genes13101747 (PMC9601356; doi:10.3390/genes13101747)
Supplement: Supplementary file 1 [file genes-13-01747-s001.zip]

Archive with 16 entries (16 files):
- Supplementary materials/Figure S1.pptx
- Supplementary materials/Table S1.xlsx
- Supplementary materials/Table S10.xlsx
- Supplementary materials/Table S11.xlsx
- Supplementary materials/Table S12.xlsx
- Supplementary materials/Table S13.xlsx
- Supplementary materials/Table S14.xlsx
- Supplementary materials/Table S15.xlsx
- Supplementary materials/Table S2.xlsx
- Supplementary materials/Table S3.xlsx
- Supplementary materials/Table S4.xlsx
- Supplementary materials/Table S5.xlsx
- Supplementary materials/Table S6.xlsx
- Supplementary materials/Table S7.xlsx
- Supplementary materials/Table S8.xlsx
- Supplementary materials/Table S9.xlsx
