# Supplementary material for: De Novo Assembly Transcriptome Analysis Reveals the Preliminary Molecular Mechanism of Primordium Formation in Pleurotus tuoliensis
Source: Genes (Basel). 2022 Sep 27;13(10):1747. doi: 10.3390/genes13101747 (PMC9601356; doi:10.3390/genes13101747)
Supplement: Supplementary file 1 [file genes-13-01747-s001.zip › Supplementary materials/Table S1.xlsx]

## Sheet: Table S12
Table S1. Primers used for qRT-PCR
Gene name/ID	Primer Sequence (5'-3')
ABC transporter	F: CTTCCGCACATCCCCCTCGAC
	R: CACCCGAGGGAAATACAGCAA
C2H2 Zinc finger	F: GAGAATGGGGAGAGCTAATG
	R: GGCAAACTTTATGACGTCCA
CDC45-like protein	F: GCTTAGCGTACCACGTAACG
	R: GGATGAGTCTACTTCAGTCA
Cellulase	F: TAGAGATGGCGTCGAACTCC
	R: GTATCACAGCGTTGTGCGTG
F-box-like	F: AGCTCGTGGAGCAGCCCCAG
	R: GTGCGTCGCGAGGAGCCAC
Glycosyl hydrolases family 25	F: TCAAGGCCAACGGCATTGAG
	R: ACCCACCTCCGTGAGCAAGG
PEX11	F: CTTTCCATCTGCCCTAGCAAC
	R: CAGCCAACTTTATGCCCAAG
TMPIT-like protein	F: CCGAAGATAGCCCCTTCCAC
	R: AGCTGCTCCCTTCGATCTAG
ZPC3	F: CCTTTCATACGTTGACTGTG
	R: GCACTTTTCGGTCGAGATC
TRIAD3	F: AGGAGCTTCTGACGGAATCC
	R: ACTTGGAGTTGTTCCAACGC
