# Supplementary material for: De Novo Assembly Transcriptome Analysis Reveals the Preliminary Molecular Mechanism of Primordium Formation in Pleurotus tuoliensis
Source: Genes (Basel). 2022 Sep 27;13(10):1747. doi: 10.3390/genes13101747 (PMC9601356; doi:10.3390/genes13101747)
Supplement: Supplementary file 1 [file genes-13-01747-s001.zip › Supplementary materials/Table S10.xlsx]

## Sheet: Sheet1
Table S10. The enriched GO terms of up-regulated DEGs of Stage III compared to Stage II
GO_accession	Description	Term_type	Over_represented_pValue	Gene_names
GO:0039694	viral RNA genome replication	biological_process	0.0016484	Cluster-198.4530,Cluster-198.52
GO:0006099	tricarboxylic acid cycle	biological_process	0.011658	Cluster-198.2910,Cluster-198.355,Cluster-198.1360
GO:0016615	malate dehydrogenase activity	molecular_function	0.012848	Cluster-198.2910,Cluster-198.1360
GO:0030488	tRNA methylation	biological_process	0.018323	Cluster-198.3089,Cluster-198.5828
GO:0031515	tRNA (m1A) methyltransferase complex	cellular_component	0.018323	Cluster-198.3089,Cluster-198.5828
GO:0034708	methyltransferase complex	cellular_component	0.018323	Cluster-198.5828,Cluster-198.3089
GO:0043527	tRNA methyltransferase complex	cellular_component	0.018323	Cluster-198.5828,Cluster-198.3089
GO:0016247	channel regulator activity	molecular_function	0.020533	Cluster-198.5762,Cluster-198.5605,Cluster-198.1360,Cluster-198.93,Cluster-198.3273
GO:0099106	ion channel regulator activity	molecular_function	0.020533	Cluster-198.5605,Cluster-198.5762,Cluster-198.1360,Cluster-198.93,Cluster-198.3273
GO:0019058	viral life cycle	biological_process	0.021567	Cluster-198.2215,Cluster-198.2461,Cluster-198.3560,Cluster-198.2352,Cluster-198.1660,Cluster-368.0,Cluster-198.4530,Cluster-198.52
GO:0016426	tRNA (adenine) methyltransferase activity	molecular_function	0.022365	Cluster-198.3089,Cluster-198.5828
GO:0016429	tRNA (adenine-N1-)-methyltransferase activity	molecular_function	0.022365	Cluster-198.3089,Cluster-198.5828
GO:0005544	calcium-dependent phospholipid binding	molecular_function	0.02557	Cluster-198.5924
GO:0008814	citrate CoA-transferase activity	molecular_function	0.026503	Cluster-198.355
GO:0009346	citrate lyase complex	cellular_component	0.026503	Cluster-198.355
GO:0016233	telomere capping	biological_process	0.027045	Cluster-198.6338
GO:0005135	interleukin-3 receptor binding	molecular_function	0.027649	Cluster-198.3348
GO:0005894	interleukin-3 receptor complex	cellular_component	0.027649	Cluster-198.3348
GO:0009015	N-succinylarginine dihydrolase activity	molecular_function	0.027798	Cluster-198.681
GO:0017003	protein-heme linkage	biological_process	0.027824	Cluster-198.4439
GO:0017006	protein-tetrapyrrole linkage	biological_process	0.027824	Cluster-198.4439
GO:0002200	somatic diversification of immune receptors	biological_process	0.027824	Cluster-198.1628
GO:0002562	somatic diversification of immune receptors via germline recombination within a single locus	biological_process	0.027824	Cluster-198.1628
GO:0016444	somatic cell DNA recombination	biological_process	0.027824	Cluster-198.1628
GO:0033151	V(D)J recombination	biological_process	0.027824	Cluster-198.1628
GO:0006458	'de novo' protein folding	biological_process	0.027824	Cluster-198.2352
GO:0031490	chromatin DNA binding	molecular_function	0.027824	Cluster-198.2352
GO:0031492	nucleosomal DNA binding	molecular_function	0.027824	Cluster-198.2352
GO:0008083	growth factor activity	molecular_function	0.034498	Cluster-198.3348,Cluster-198.1285
GO:0016782	transferase activity, transferring sulfur-containing groups	molecular_function	0.035165	Cluster-198.355,Cluster-198.5605
GO:0002098	tRNA wobble uridine modification	biological_process	0.039619	Cluster-198.1878,Cluster-198.3685
GO:0020037	heme binding	molecular_function	0.040431	Cluster-198.3577,Cluster-198.2140,Cluster-198.4530,Cluster-198.5307,Cluster-198.2353,Cluster-198.5260,Cluster-198.1628,Cluster-198.4798,Cluster-198.4439
GO:0008671	2-dehydro-3-deoxygalactonokinase activity	molecular_function	0.046733	Cluster-198.6355
GO:0019583	galactonate metabolic process	biological_process	0.046733	Cluster-198.6355
GO:0019584	galactonate catabolic process	biological_process	0.046733	Cluster-198.6355
GO:0034192	D-galactonate metabolic process	biological_process	0.046733	Cluster-198.6355
GO:0034194	D-galactonate catabolic process	biological_process	0.046733	Cluster-198.6355
GO:0046176	aldonic acid catabolic process	biological_process	0.046733	Cluster-198.6355
GO:0046906	tetrapyrrole binding	molecular_function	0.047382	Cluster-198.3577,Cluster-198.2140,Cluster-198.4530,Cluster-198.5307,Cluster-198.2353,Cluster-198.5260,Cluster-198.1628,Cluster-198.4798,Cluster-198.4439
GO:0043461	proton-transporting ATP synthase complex assembly	biological_process	0.048846	Cluster-198.5872
GO:0004325	ferrochelatase activity	molecular_function	0.049812	Cluster-198.2294
