# Supplementary material for: De Novo Assembly Transcriptome Analysis Reveals the Preliminary Molecular Mechanism of Primordium Formation in Pleurotus tuoliensis
Source: Genes (Basel). 2022 Sep 27;13(10):1747. doi: 10.3390/genes13101747 (PMC9601356; doi:10.3390/genes13101747)
Supplement: Supplementary file 1 [file genes-13-01747-s001.zip › Supplementary materials/Table S11.xlsx]

## Sheet: Sheet1
Table S11. The enriched GO terms of down-regulated DEGs of Stage III compared to Stage II
GO_accession	Description	Term_type	Over_represented_pValue	Gene_names
GO:0055114	oxidation-reduction process	biological_process	0.00026254	Cluster-198.6181,Cluster-198.3769,Cluster-198.4156,Cluster-198.3935,Cluster-198.5405,Cluster-198.4567,Cluster-198.3135,Cluster-198.1382,Cluster-198.4027,Cluster-198.4420,Cluster-198.2890,Cluster-198.2166,Cluster-198.4554,Cluster-198.3172,Cluster-198.4328,Cluster-198.3537,Cluster-198.5017,Cluster-198.4365,Cluster-198.4032,Cluster-198.5960,Cluster-198.2620,Cluster-198.5399,Cluster-198.1157,Cluster-…
GO:0030312	external encapsulating structure	cellular_component	0.00063836	Cluster-198.1565,Cluster-198.5555,Cluster-198.431,Cluster-198.3727,Cluster-198.3707,Cluster-198.4156
GO:0071949	FAD binding	molecular_function	0.00080932	Cluster-198.3704,Cluster-198.4328,Cluster-198.1157,Cluster-198.3172,Cluster-198.5894,Cluster-198.4554
GO:0005199	structural constituent of cell wall	molecular_function	0.0011283	Cluster-198.3707,Cluster-198.3727,Cluster-198.431,Cluster-198.1565
GO:0042546	cell wall biogenesis	biological_process	0.0015704	Cluster-198.1565,Cluster-198.3744,Cluster-198.431,Cluster-198.3727,Cluster-198.3707
GO:0071554	cell wall organization or biogenesis	biological_process	0.0020255	Cluster-198.1565,Cluster-198.2620,Cluster-198.3744,Cluster-198.3707,Cluster-198.3727,Cluster-198.431
GO:0098533	ATPase dependent transmembrane transport complex	cellular_component	0.0026016	Cluster-198.4032,Cluster-198.993
GO:0071944	cell periphery	cellular_component	0.0027257	Cluster-198.1565,Cluster-198.6061,Cluster-198.5555,Cluster-198.2620,Cluster-198.993,Cluster-198.4156,Cluster-198.4032,Cluster-198.431,Cluster-198.3707,Cluster-198.3727,Cluster-198.3769
GO:0005618	cell wall	cellular_component	0.0030854	Cluster-198.1565,Cluster-198.3707,Cluster-198.3727,Cluster-198.431
GO:0033865	nucleoside bisphosphate metabolic process	biological_process	0.0032557	Cluster-198.1989,Cluster-198.3135,Cluster-198.1716
GO:0033875	ribonucleoside bisphosphate metabolic process	biological_process	0.0032557	Cluster-198.1989,Cluster-198.3135,Cluster-198.1716
GO:0034032	purine nucleoside bisphosphate metabolic process	biological_process	0.0032557	Cluster-198.1716,Cluster-198.3135,Cluster-198.1989
GO:0006631	fatty acid metabolic process	biological_process	0.003424	Cluster-198.3172,Cluster-198.1157,Cluster-198.1716,Cluster-198.3817,Cluster-198.3704
GO:0006553	lysine metabolic process	biological_process	0.0036577	Cluster-198.3172,Cluster-198.1157,Cluster-198.3537,Cluster-198.2519,Cluster-198.2166
GO:0015936	coenzyme A metabolic process	biological_process	0.0037014	Cluster-198.1989,Cluster-198.3135
GO:0072330	monocarboxylic acid biosynthetic process	biological_process	0.0039031	Cluster-198.1989,Cluster-198.1157,Cluster-198.3172,Cluster-198.1716,Cluster-198.2495
GO:0050829	defense response to Gram-negative bacterium	biological_process	0.0047385	Cluster-198.2867,Cluster-198.2261
GO:0009066	aspartate family amino acid metabolic process	biological_process	0.0052349	Cluster-198.1157,Cluster-198.3172,Cluster-198.2039,Cluster-198.2166,Cluster-198.2519,Cluster-198.3537
GO:0009259	ribonucleotide metabolic process	biological_process	0.0057553	Cluster-198.1716,Cluster-198.2620,Cluster-198.3135,Cluster-198.2039,Cluster-198.4027,Cluster-198.1989
GO:0019693	ribose phosphate metabolic process	biological_process	0.0057553	Cluster-198.4027,Cluster-198.1989,Cluster-198.2620,Cluster-198.1716,Cluster-198.3135,Cluster-198.2039
GO:0016053	organic acid biosynthetic process	biological_process	0.0059656	Cluster-198.1157,Cluster-198.3744,Cluster-198.3537,Cluster-198.3172,Cluster-198.2495,Cluster-198.1716,Cluster-198.2166,Cluster-198.1989
GO:0046394	carboxylic acid biosynthetic process	biological_process	0.0059656	Cluster-198.3537,Cluster-198.1157,Cluster-198.3744,Cluster-198.2166,Cluster-198.1989,Cluster-198.3172,Cluster-198.2495,Cluster-198.1716
GO:0006694	steroid biosynthetic process	biological_process	0.0062133	Cluster-198.3537,Cluster-198.2166,Cluster-198.3312,Cluster-198.2890,Cluster-198.3135
GO:0008202	steroid metabolic process	biological_process	0.0065863	Cluster-198.3135,Cluster-198.3312,Cluster-198.2166,Cluster-198.2890,Cluster-198.3537
GO:0032787	monocarboxylic acid metabolic process	biological_process	0.0067466	Cluster-198.1157,Cluster-198.3537,Cluster-198.3704,Cluster-198.2495,Cluster-198.3817,Cluster-198.1716,Cluster-198.3172,Cluster-198.1989
GO:0016616	oxidoreductase activity, acting on the CH-OH group of donors, NAD or NADP as acceptor	molecular_function	0.0071709	Cluster-198.3537,Cluster-198.2890,Cluster-198.2166,Cluster-198.1157,Cluster-198.3172,Cluster-198.3135
GO:0006629	lipid metabolic process	biological_process	0.0084866	Cluster-198.3707,Cluster-198.3537,Cluster-198.3704,Cluster-198.3135,Cluster-198.1157,Cluster-198.1996,Cluster-198.2166,Cluster-198.2890,Cluster-198.3312,Cluster-198.3817,Cluster-198.1716,Cluster-198.3172,Cluster-198.2039
GO:0008610	lipid biosynthetic process	biological_process	0.0091064	Cluster-198.3172,Cluster-198.2039,Cluster-198.1716,Cluster-198.3312,Cluster-198.2890,Cluster-198.2166,Cluster-198.1157,Cluster-198.3135,Cluster-198.3537
GO:0009277	fungal-type cell wall	cellular_component	0.0097206	Cluster-198.3707,Cluster-198.431,Cluster-198.1565
GO:0016705	oxidoreductase activity, acting on paired donors, with incorporation or reduction of molecular oxygen	molecular_function	0.010235	Cluster-198.4799,Cluster-198.3172,Cluster-198.5960,Cluster-198.4032,Cluster-198.3769,Cluster-198.5017,Cluster-198.2867,Cluster-198.4567,Cluster-198.5399
GO:0020037	heme binding	molecular_function	0.014265	Cluster-198.4799,Cluster-198.5960,Cluster-198.4032,Cluster-198.3769,Cluster-198.2867,Cluster-198.4567,Cluster-198.5399,Cluster-198.3935
GO:0016614	oxidoreductase activity, acting on CH-OH group of donors	molecular_function	0.014601	Cluster-198.1157,Cluster-198.3172,Cluster-198.3135,Cluster-198.4328,Cluster-198.3537,Cluster-198.2166,Cluster-198.2890
GO:0016491	oxidoreductase activity	molecular_function	0.014726	Cluster-198.5894,Cluster-198.3795,Cluster-198.2113,Cluster-198.4799,Cluster-198.1023,Cluster-198.1157,Cluster-198.2867,Cluster-198.2620,Cluster-198.5399,Cluster-198.4032,Cluster-198.5960,Cluster-198.5017,Cluster-198.3537,Cluster-198.4328,Cluster-198.3172,Cluster-198.4554,Cluster-198.2166,Cluster-198.2890,Cluster-198.3312,Cluster-198.1382,Cluster-198.4027,Cluster-198.4567,Cluster-198.3135,Cluster-…
GO:0008294	calcium- and calmodulin-responsive adenylate cyclase activity	molecular_function	0.015025	Cluster-198.4027
GO:0006813	potassium ion transport	biological_process	0.015092	Cluster-198.3537,Cluster-198.4420,Cluster-198.4554,Cluster-198.993
GO:0003854	3-beta-hydroxy-delta5-steroid dehydrogenase activity	molecular_function	0.016205	Cluster-198.3537,Cluster-198.2890,Cluster-198.2166
GO:0008207	C21-steroid hormone metabolic process	biological_process	0.016205	Cluster-198.3537,Cluster-198.2890,Cluster-198.2166
GO:0008209	androgen metabolic process	biological_process	0.016205	Cluster-198.3537,Cluster-198.2166,Cluster-198.2890
GO:0008210	estrogen metabolic process	biological_process	0.016205	Cluster-198.3537,Cluster-198.2890,Cluster-198.2166
GO:0016229	steroid dehydrogenase activity	molecular_function	0.016205	Cluster-198.3537,Cluster-198.2166,Cluster-198.2890
GO:0033764	steroid dehydrogenase activity, acting on the CH-OH group of donors, NAD or NADP as acceptor	molecular_function	0.016205	Cluster-198.3537,Cluster-198.2890,Cluster-198.2166
GO:0046906	tetrapyrrole binding	molecular_function	0.016287	Cluster-198.3935,Cluster-198.5399,Cluster-198.4567,Cluster-198.2867,Cluster-198.3769,Cluster-198.4032,Cluster-198.5960,Cluster-198.4799
GO:0004420	hydroxymethylglutaryl-CoA reductase (NADPH) activity	molecular_function	0.016621	Cluster-198.3135
GO:0016810	hydrolase activity, acting on carbon-nitrogen (but not peptide) bonds	molecular_function	0.016672	Cluster-198.4503,Cluster-198.4006,Cluster-198.1730,Cluster-198.1150
GO:0009246	enterobacterial common antigen biosynthetic process	biological_process	0.019039	Cluster-198.3930
GO:0046378	enterobacterial common antigen metabolic process	biological_process	0.019039	Cluster-198.3930
GO:0051287	NAD binding	molecular_function	0.019182	Cluster-198.2166,Cluster-198.3537,Cluster-198.6181,Cluster-198.1382,Cluster-198.3172
GO:0010817	regulation of hormone levels	biological_process	0.019358	Cluster-198.2166,Cluster-198.2890,Cluster-198.3537
GO:0034754	cellular hormone metabolic process	biological_process	0.019358	Cluster-198.2166,Cluster-198.2890,Cluster-198.3537
GO:0042445	hormone metabolic process	biological_process	0.019358	Cluster-198.3537,Cluster-198.2890,Cluster-198.2166
GO:0034237	protein kinase A regulatory subunit binding	molecular_function	0.020014	Cluster-198.2890
GO:0051018	protein kinase A binding	molecular_function	0.020014	Cluster-198.2890
GO:0005506	iron ion binding	molecular_function	0.020245	Cluster-198.5399,Cluster-198.2867,Cluster-198.4567,Cluster-198.3769,Cluster-198.4032,Cluster-198.5960,Cluster-198.86,Cluster-198.4799
GO:0009150	purine ribonucleotide metabolic process	biological_process	0.020483	Cluster-198.2620,Cluster-198.1716,Cluster-198.3135,Cluster-198.4027,Cluster-198.1989
GO:0005890	sodium:potassium-exchanging ATPase complex	cellular_component	0.02175	Cluster-198.993
GO:0006163	purine nucleotide metabolic process	biological_process	0.022093	Cluster-198.1989,Cluster-198.4027,Cluster-198.3135,Cluster-198.1716,Cluster-198.2620
GO:0009260	ribonucleotide biosynthetic process	biological_process	0.022807	Cluster-198.4027,Cluster-198.1989,Cluster-198.2620,Cluster-198.2039
GO:0046390	ribose phosphate biosynthetic process	biological_process	0.022807	Cluster-198.2039,Cluster-198.2620,Cluster-198.1989,Cluster-198.4027
GO:0050660	flavin adenine dinucleotide binding	molecular_function	0.022896	Cluster-198.5399,Cluster-198.4554,Cluster-198.1157,Cluster-198.3172,Cluster-198.5894,Cluster-198.4328,Cluster-198.3704
GO:0032509	endosome transport via multivesicular body sorting pathway	biological_process	0.023508	Cluster-198.3409
GO:0046729	viral procapsid	cellular_component	0.023783	Cluster-198.2359
GO:0016620	oxidoreductase activity, acting on the aldehyde or oxo group of donors, NAD or NADP as acceptor	molecular_function	0.02431	Cluster-198.2166,Cluster-198.3537,Cluster-198.2620
GO:0019205	nucleobase-containing compound kinase activity	molecular_function	0.024395	Cluster-198.2039,Cluster-198.6107
GO:0019752	carboxylic acid metabolic process	biological_process	0.025341	Cluster-198.4027,Cluster-198.1989,Cluster-198.2166,Cluster-198.3817,Cluster-198.1716,Cluster-198.2495,Cluster-198.1681,Cluster-198.3172,Cluster-198.2039,Cluster-198.3537,Cluster-198.2519,Cluster-198.3704,Cluster-198.3744,Cluster-198.1157
GO:0015939	pantothenate metabolic process	biological_process	0.025363	Cluster-198.2495,Cluster-198.1989
GO:0015940	pantothenate biosynthetic process	biological_process	0.025363	Cluster-198.2495,Cluster-198.1989
GO:0009117	nucleotide metabolic process	biological_process	0.025667	Cluster-198.2620,Cluster-198.1716,Cluster-198.3135,Cluster-198.2039,Cluster-198.4027,Cluster-198.1989
GO:0043436	oxoacid metabolic process	biological_process	0.026318	Cluster-198.3704,Cluster-198.3537,Cluster-198.2519,Cluster-198.3744,Cluster-198.1157,Cluster-198.2166,Cluster-198.1989,Cluster-198.4027,Cluster-198.1681,Cluster-198.3172,Cluster-198.2039,Cluster-198.1716,Cluster-198.3817,Cluster-198.2495
GO:0006082	organic acid metabolic process	biological_process	0.026794	Cluster-198.3537,Cluster-198.2519,Cluster-198.3704,Cluster-198.3744,Cluster-198.1157,Cluster-198.4027,Cluster-198.2166,Cluster-198.1989,Cluster-198.1716,Cluster-198.3817,Cluster-198.2495,Cluster-198.1681,Cluster-198.2039,Cluster-198.3172
GO:0008236	serine-type peptidase activity	molecular_function	0.027053	Cluster-198.2495,Cluster-198.3935,Cluster-198.1383,Cluster-198.3135,Cluster-198.3769,Cluster-198.2261
GO:0016825	hydrolase activity, acting on acid phosphorus-nitrogen bonds	molecular_function	0.027053	Cluster-198.2495,Cluster-198.1383,Cluster-198.3935,Cluster-198.3135,Cluster-198.3769,Cluster-198.2261
GO:0017171	serine hydrolase activity	molecular_function	0.027053	Cluster-198.2261,Cluster-198.3769,Cluster-198.3135,Cluster-198.2495,Cluster-198.3935,Cluster-198.1383
GO:0006753	nucleoside phosphate metabolic process	biological_process	0.031123	Cluster-198.1989,Cluster-198.4027,Cluster-198.2039,Cluster-198.3135,Cluster-198.2620,Cluster-198.1716
GO:0090533	cation-transporting ATPase complex	cellular_component	0.032404	Cluster-198.993
GO:0071555	cell wall organization	biological_process	0.034704	Cluster-198.3727,Cluster-198.2620
GO:0006554	lysine catabolic process	biological_process	0.034842	Cluster-198.1157,Cluster-198.3172,Cluster-198.2519
GO:0009068	aspartate family amino acid catabolic process	biological_process	0.034842	Cluster-198.1157,Cluster-198.3172,Cluster-198.2519
GO:0050662	obsolete coenzyme binding	molecular_function	0.03539	Cluster-198.3537,Cluster-198.2166,Cluster-198.2890,Cluster-198.3135
GO:0008839	4-hydroxy-tetrahydrodipicolinate reductase	molecular_function	0.035968	Cluster-198.3537,Cluster-198.2166
GO:0009089	lysine biosynthetic process via diaminopimelate	biological_process	0.035968	Cluster-198.2166,Cluster-198.3537
GO:0046451	diaminopimelate metabolic process	biological_process	0.035968	Cluster-198.2166,Cluster-198.3537
GO:0006633	fatty acid biosynthetic process	biological_process	0.037183	Cluster-198.1157,Cluster-198.3172,Cluster-198.1716
GO:0016628	oxidoreductase activity, acting on the CH-CH group of donors, NAD or NADP as acceptor	molecular_function	0.037191	Cluster-198.3537,Cluster-198.2166,Cluster-198.3312
GO:0007291	sperm individualization	biological_process	0.038162	Cluster-198.3807
GO:0007349	cellularization	biological_process	0.038162	Cluster-198.3807
GO:1901606	alpha-amino acid catabolic process	biological_process	0.039539	Cluster-198.2519,Cluster-198.1716,Cluster-198.3172,Cluster-198.1157
GO:0009085	lysine biosynthetic process	biological_process	0.04015	Cluster-198.3537,Cluster-198.2166
GO:0009617	response to bacterium	biological_process	0.04031	Cluster-198.2261,Cluster-198.6177,Cluster-198.2867
GO:0042742	defense response to bacterium	biological_process	0.04031	Cluster-198.2261,Cluster-198.6177,Cluster-198.2867
GO:0009664	plant-type cell wall organization	biological_process	0.040606	Cluster-198.3727
GO:0071669	plant-type cell wall organization or biogenesis	biological_process	0.040606	Cluster-198.3727
GO:0016903	oxidoreductase activity, acting on the aldehyde or oxo group of donors	molecular_function	0.042262	Cluster-198.3537,Cluster-198.2166,Cluster-198.2620
GO:0007099	centriole replication	biological_process	0.042493	Cluster-198.2495
GO:0051298	centrosome duplication	biological_process	0.042493	Cluster-198.2495
GO:0098534	centriole assembly	biological_process	0.042493	Cluster-198.2495
GO:0003986	acetyl-CoA hydrolase activity	molecular_function	0.04312	Cluster-198.3817
GO:0008775	acetate CoA-transferase activity	molecular_function	0.04312	Cluster-198.3817
GO:0009329	acetate CoA-transferase complex	cellular_component	0.04312	Cluster-198.3817
GO:0019541	propionate metabolic process	biological_process	0.04312	Cluster-198.3817
GO:0019679	propionate metabolic process, methylcitrate cycle	biological_process	0.04312	Cluster-198.3817
GO:0046459	short-chain fatty acid metabolic process	biological_process	0.04312	Cluster-198.3817
GO:0006550	isoleucine catabolic process	biological_process	0.043141	Cluster-198.1157,Cluster-198.3172,Cluster-198.1716
GO:0006552	leucine catabolic process	biological_process	0.043141	Cluster-198.1716,Cluster-198.3172,Cluster-198.1157
GO:0006574	valine catabolic process	biological_process	0.043141	Cluster-198.1716,Cluster-198.1157,Cluster-198.3172
GO:0009083	branched-chain amino acid catabolic process	biological_process	0.043141	Cluster-198.1716,Cluster-198.1157,Cluster-198.3172
GO:0045229	external encapsulating structure organization	biological_process	0.046709	Cluster-198.2620,Cluster-198.3727
GO:0009063	cellular amino acid catabolic process	biological_process	0.047068	Cluster-198.2519,Cluster-198.1716,Cluster-198.1157,Cluster-198.3172
GO:0043190	ATP-binding cassette (ABC) transporter complex	cellular_component	0.048919	Cluster-198.4032
GO:0098542	defense response to other organism	biological_process	0.049258	Cluster-198.2867,Cluster-198.1382,Cluster-198.2261,Cluster-198.6177
GO:0003879	ATP phosphoribosyltransferase activity	molecular_function	0.049277	Cluster-198.3744
GO:0042600	egg chorion	cellular_component	0.049498	Cluster-198.5555,Cluster-198.4156
