# Supplementary material for: De Novo Assembly Transcriptome Analysis Reveals the Preliminary Molecular Mechanism of Primordium Formation in Pleurotus tuoliensis
Source: Genes (Basel). 2022 Sep 27;13(10):1747. doi: 10.3390/genes13101747 (PMC9601356; doi:10.3390/genes13101747)
Supplement: Supplementary file 1 [file genes-13-01747-s001.zip › Supplementary materials/Table S12.xlsx]

## Sheet: Sheet1
Table S12. The enriched GO terms of DEGs of Stage IV compared to Stage III
GO_accession	Description	Term_type	Over_represented_pValue	Gene_names
GO:0020037	heme binding	molecular_function	1.1289e-06	Cluster-198.1255,Cluster-198.5931,Cluster-198.4567,Cluster-198.3706,Cluster-198.1049,Cluster-198.3056,Cluster-198.1170,Cluster-198.3769,Cluster-198.2990,Cluster-198.3430,Cluster-198.4448,Cluster-198.1934,Cluster-198.3924,Cluster-198.4798,Cluster-198.3855,Cluster-198.2419,Cluster-198.2996,Cluster-198.6057,Cluster-198.3990,Cluster-198.1499,Cluster-198.3577,Cluster-198.6055,Cluster-198.2353,Cluster-…
GO:0016705	oxidoreductase activity, acting on paired donors, with incorporation or reduction of molecular oxygen	molecular_function	1.1757e-06	Cluster-198.3405,Cluster-198.3769,Cluster-198.1170,Cluster-198.1049,Cluster-198.3706,Cluster-198.3056,Cluster-198.4567,Cluster-198.4238,Cluster-198.5931,Cluster-198.1255,Cluster-198.2996,Cluster-198.2419,Cluster-198.3855,Cluster-198.5799,Cluster-198.4798,Cluster-198.4448,Cluster-198.3430,Cluster-198.2365,Cluster-198.5399,Cluster-198.5871,Cluster-198.718,Cluster-198.2353,Cluster-198.6055,Cluster-1…
GO:0046906	tetrapyrrole binding	molecular_function	2.0833e-06	Cluster-198.4799,Cluster-198.3819,Cluster-198.4263,Cluster-198.2366,Cluster-198.535,Cluster-198.5020,Cluster-198.2282,Cluster-198.3539,Cluster-198.4032,Cluster-198.1499,Cluster-198.3577,Cluster-198.2353,Cluster-198.6055,Cluster-198.6057,Cluster-198.3990,Cluster-198.5399,Cluster-198.5871,Cluster-198.4448,Cluster-198.1934,Cluster-198.3430,Cluster-198.3924,Cluster-198.3855,Cluster-198.2996,Cluster-1…
GO:0005506	iron ion binding	molecular_function	4.9769e-06	Cluster-198.5020,Cluster-198.2282,Cluster-198.535,Cluster-198.2366,Cluster-198.4032,Cluster-198.1210,Cluster-198.3819,Cluster-198.4799,Cluster-198.4263,Cluster-198.5399,Cluster-198.5871,Cluster-198.2353,Cluster-198.6055,Cluster-198.6206,Cluster-198.3577,Cluster-198.1499,Cluster-198.3990,Cluster-198.2996,Cluster-198.2419,Cluster-198.3855,Cluster-198.4798,Cluster-198.4448,Cluster-198.3430,Cluster-1…
GO:0016491	oxidoreductase activity	molecular_function	0.00025444	Cluster-198.4263,Cluster-198.6068,Cluster-198.1390,Cluster-198.1360,Cluster-198.1210,Cluster-198.2366,Cluster-198.3937,Cluster-198.7,Cluster-198.2282,Cluster-198.535,Cluster-198.5229,Cluster-198.3900,Cluster-198.4679,Cluster-198.1917,Cluster-198.3577,Cluster-198.6206,Cluster-198.3758,Cluster-198.6055,Cluster-198.2070,Cluster-198.881,Cluster-198.4435,Cluster-198.718,Cluster-198.3941,Cluster-198.53…
GO:0055114	oxidation-reduction process	biological_process	0.00060362	Cluster-198.3855,Cluster-198.666,Cluster-198.4862,Cluster-198.4773,Cluster-198.1503,Cluster-198.2001,Cluster-198.3545,Cluster-198.4798,Cluster-198.4458,Cluster-198.3538,Cluster-198.1419,Cluster-198.2993,Cluster-198.4065,Cluster-198.3467,Cluster-198.1049,Cluster-198.2584,Cluster-198.3286,Cluster-198.2671,Cluster-198.1255,Cluster-198.7,Cluster-198.2282,Cluster-198.535,Cluster-198.5405,Cluster-198.3…
GO:0016615	malate dehydrogenase activity	molecular_function	0.0010953	Cluster-198.2910,Cluster-198.5799,Cluster-198.1360,Cluster-198.4458
GO:0005992	trehalose biosynthetic process	biological_process	0.0016006	Cluster-198.3232,Cluster-198.4198,Cluster-198.3941
GO:0046351	disaccharide biosynthetic process	biological_process	0.0016006	Cluster-198.3232,Cluster-198.4198,Cluster-198.3941
GO:0006090	pyruvate metabolic process	biological_process	0.001693	Cluster-198.5799,Cluster-198.2910,Cluster-198.3817,Cluster-198.3692,Cluster-198.2939,Cluster-198.4458,Cluster-198.2001,Cluster-198.1635,Cluster-198.5455,Cluster-198.1360,Cluster-198.6052
GO:0008236	serine-type peptidase activity	molecular_function	0.0029395	Cluster-198.2762,Cluster-198.3780,Cluster-198.6005,Cluster-198.1390,Cluster-198.4298,Cluster-198.3675,Cluster-198.2261,Cluster-198.5229,Cluster-198.4238,Cluster-198.5164,Cluster-198.1434,Cluster-198.3297,Cluster-198.3769,Cluster-198.2823,Cluster-198.4254,Cluster-198.881,Cluster-198.4198,Cluster-198.2333,Cluster-198.793,Cluster-198.4276
GO:0016825	hydrolase activity, acting on acid phosphorus-nitrogen bonds	molecular_function	0.0029395	Cluster-198.3769,Cluster-198.2823,Cluster-198.4254,Cluster-198.881,Cluster-198.2333,Cluster-198.4198,Cluster-198.793,Cluster-198.4276,Cluster-198.2261,Cluster-198.4238,Cluster-198.5229,Cluster-198.5164,Cluster-198.1434,Cluster-198.3297,Cluster-198.4298,Cluster-198.3675,Cluster-198.2762,Cluster-198.3780,Cluster-198.6005,Cluster-198.1390
GO:0017171	serine hydrolase activity	molecular_function	0.0029395	Cluster-198.3297,Cluster-198.1434,Cluster-198.5164,Cluster-198.4238,Cluster-198.5229,Cluster-198.2261,Cluster-198.793,Cluster-198.4276,Cluster-198.2333,Cluster-198.4198,Cluster-198.4254,Cluster-198.881,Cluster-198.3769,Cluster-198.2823,Cluster-198.1390,Cluster-198.3780,Cluster-198.6005,Cluster-198.2762,Cluster-198.4298,Cluster-198.3675
GO:0008171	O-methyltransferase activity	molecular_function	0.0038823	Cluster-198.5829,Cluster-198.4238,Cluster-198.1207,Cluster-198.4838,Cluster-198.1676,Cluster-198.1206,Cluster-198.4254,Cluster-198.4773,Cluster-198.5457,Cluster-198.2662
GO:0046916	cellular transition metal ion homeostasis	biological_process	0.0054078	Cluster-198.3471,Cluster-198.3463,Cluster-198.4476,Cluster-198.5507,Cluster-198.3780
GO:0034998	oligosaccharyltransferase I complex	cellular_component	0.0056214	Cluster-198.5478,Cluster-198.3493,Cluster-198.4298
GO:0016684	oxidoreductase activity, acting on peroxide as acceptor	molecular_function	0.0099301	Cluster-198.3552,Cluster-198.2518,Cluster-198.6057,Cluster-198.2070,Cluster-198.3924,Cluster-198.2990
GO:0019310	inositol catabolic process	biological_process	0.010285	Cluster-198.6206,Cluster-198.1415
GO:0050113	inositol oxygenase activity	molecular_function	0.010285	Cluster-198.6206,Cluster-198.1415
GO:0006099	tricarboxylic acid cycle	biological_process	0.010617	Cluster-198.5799,Cluster-198.2910,Cluster-198.1360,Cluster-198.6052,Cluster-198.4458
GO:0005991	trehalose metabolic process	biological_process	0.010963	Cluster-198.3941,Cluster-198.4198,Cluster-198.3232
GO:0055076	transition metal ion homeostasis	biological_process	0.012166	Cluster-198.3780,Cluster-198.5507,Cluster-198.4476,Cluster-198.3463,Cluster-198.3471
GO:0006879	cellular iron ion homeostasis	biological_process	0.012368	Cluster-198.5507,Cluster-198.3780,Cluster-198.3471
GO:0055072	iron ion homeostasis	biological_process	0.012368	Cluster-198.3471,Cluster-198.5507,Cluster-198.3780
GO:0004601	peroxidase activity	molecular_function	0.013581	Cluster-198.2070,Cluster-198.3924,Cluster-198.2990,Cluster-198.6057,Cluster-198.2518
GO:0006804	obsolete peroxidase reaction	biological_process	0.013581	Cluster-198.2990,Cluster-198.2070,Cluster-198.3924,Cluster-198.2518,Cluster-198.6057
GO:0009312	oligosaccharide biosynthetic process	biological_process	0.014413	Cluster-198.3941,Cluster-198.5457,Cluster-198.4198,Cluster-198.3232
GO:0005199	structural constituent of cell wall	molecular_function	0.014757	Cluster-198.3538,Cluster-198.431,Cluster-198.4736,Cluster-198.3699,Cluster-198.3614,Cluster-198.3689
GO:0005618	cell wall	cellular_component	0.016765	Cluster-198.3614,Cluster-198.3538,Cluster-198.3699,Cluster-198.4736,Cluster-198.431,Cluster-198.3689,Cluster-198.3780
GO:0006020	inositol metabolic process	biological_process	0.017591	Cluster-198.2001,Cluster-198.1415,Cluster-198.6206
GO:0008924	malate dehydrogenase (quinone) activity	molecular_function	0.017802	Cluster-198.5799,Cluster-198.2910
GO:0016901	oxidoreductase activity, acting on the CH-OH group of donors, quinone or similar compound as acceptor	molecular_function	0.017802	Cluster-198.2910,Cluster-198.5799
GO:0004312	fatty acid synthase activity	molecular_function	0.020266	Cluster-198.3684,Cluster-198.3400,Cluster-198.3457
GO:0005835	fatty acid synthase complex	cellular_component	0.020266	Cluster-198.3457,Cluster-198.3400,Cluster-198.3684
GO:0006959	humoral immune response	biological_process	0.021478	Cluster-198.6055,Cluster-198.1390
GO:0032787	monocarboxylic acid metabolic process	biological_process	0.02278	Cluster-198.3817,Cluster-198.5799,Cluster-198.2910,Cluster-198.3692,Cluster-198.2001,Cluster-198.4458,Cluster-198.1614,Cluster-198.3457,Cluster-198.5455,Cluster-198.1360,Cluster-198.6035,Cluster-198.1635,Cluster-198.6052,Cluster-198.3400,Cluster-198.5688,Cluster-198.4254,Cluster-198.2939,Cluster-198.3684,Cluster-198.1045,Cluster-198.5229
GO:0004499	N,N-dimethylaniline monooxygenase activity	molecular_function	0.023395	Cluster-198.2910,Cluster-198.5799,Cluster-198.1045,Cluster-198.2365,Cluster-198.4238
GO:0005179	hormone activity	molecular_function	0.02455	Cluster-310.0,Cluster-198.3404,Cluster-442.0,Cluster-198.2030,Cluster-198.3116,Cluster-198.5134,Cluster-198.2168,Cluster-198.1499,Cluster-198.4135,Cluster-198.4263
GO:0039694	viral RNA genome replication	biological_process	0.026051	Cluster-198.52,Cluster-198.3644
GO:0050661	NADP binding	molecular_function	0.031092	Cluster-198.2365,Cluster-198.5688,Cluster-198.5799,Cluster-198.2910,Cluster-198.2620,Cluster-198.5229,Cluster-198.4238,Cluster-198.1045,Cluster-198.4270
GO:0015976	carbon utilization	biological_process	0.031658	Cluster-198.1360,Cluster-198.5455,Cluster-198.4458,Cluster-198.2001
GO:0004470	malic enzyme activity	molecular_function	0.033081	Cluster-198.4458,Cluster-198.1360
GO:0004471	malate dehydrogenase (decarboxylating) (NAD+) activity	molecular_function	0.033081	Cluster-198.1360,Cluster-198.4458
GO:0006108	malate metabolic process	biological_process	0.033081	Cluster-198.1360,Cluster-198.4458
GO:0005184	neuropeptide hormone activity	molecular_function	0.033166	Cluster-198.2030,Cluster-198.2168,Cluster-310.0,Cluster-198.4263
GO:0016709	oxidoreductase activity, acting on paired donors, with incorporation or reduction of molecular oxygen, NAD(P)H as one donor, and incorporation of one atom of oxygen	molecular_function	0.03509	Cluster-198.4238,Cluster-198.2910,Cluster-198.5799,Cluster-198.1045,Cluster-198.3405,Cluster-198.2365
GO:0006979	response to oxidative stress	biological_process	0.037715	Cluster-198.2990,Cluster-198.3924,Cluster-198.2070,Cluster-198.2518,Cluster-198.6057
GO:0030880	RNA polymerase complex	cellular_component	0.037769	Cluster-198.3299,Cluster-198.3735,Cluster-198.5829,Cluster-198.5106,Cluster-198.3907,Cluster-198.3644,Cluster-198.4736,Cluster-198.1210,Cluster-198.52,Cluster-198.2394,Cluster-198.1893
GO:0071555	cell wall organization	biological_process	0.039129	Cluster-198.3614,Cluster-198.2620,Cluster-198.3595,Cluster-198.3713
GO:0009317	acetyl-CoA carboxylase complex	cellular_component	0.041767	Cluster-198.2939,Cluster-198.3817
GO:0005315	inorganic phosphate transmembrane transporter activity	molecular_function	0.041778	Cluster-198.3246,Cluster-198.3595
GO:0017062	respiratory chain complex III assembly	biological_process	0.04245	Cluster-198.4364,Cluster-198.2817,Cluster-198.4998,Cluster-198.2671
GO:0034551	mitochondrial respiratory chain complex III assembly	biological_process	0.04245	Cluster-198.2671,Cluster-198.4998,Cluster-198.4364,Cluster-198.2817
GO:0098542	defense response to other organism	biological_process	0.042458	Cluster-198.2285,Cluster-198.2990,Cluster-198.3526,Cluster-198.5106,Cluster-198.2261,Cluster-198.1390,Cluster-198.927,Cluster-198.1603,Cluster-198.6055,Cluster-198.5134,Cluster-198.2758
GO:0071821	FANCM-MHF complex	cellular_component	0.043795	Cluster-198.3675,Cluster-198.2723,Cluster-198.2104
GO:0004016	adenylate cyclase activity	molecular_function	0.046378	Cluster-198.27,Cluster-198.4158
GO:0006171	cAMP biosynthetic process	biological_process	0.046378	Cluster-198.4158,Cluster-198.27
GO:0009975	cyclase activity	molecular_function	0.046378	Cluster-198.27,Cluster-198.4158
GO:0052652	cyclic purine nucleotide metabolic process	biological_process	0.046378	Cluster-198.4158,Cluster-198.27
GO:0050662	obsolete coenzyme binding	molecular_function	0.047852	Cluster-198.407,Cluster-198.3735,Cluster-198.6135,Cluster-198.4065,Cluster-198.2671,Cluster-198.5264,Cluster-198.3244,Cluster-198.2350,Cluster-198.3937,Cluster-198.5688
GO:0030312	external encapsulating structure	cellular_component	0.048397	Cluster-198.4476,Cluster-198.3689,Cluster-198.431,Cluster-198.3614,Cluster-198.3780,Cluster-198.3699,Cluster-198.4736,Cluster-198.3538,Cluster-198.2797
GO:0003916	DNA topoisomerase activity	molecular_function	0.049255	Cluster-198.2990,Cluster-198.3093,Cluster-198.5788
