# Supplementary material for: De Novo Assembly Transcriptome Analysis Reveals the Preliminary Molecular Mechanism of Primordium Formation in Pleurotus tuoliensis
Source: Genes (Basel). 2022 Sep 27;13(10):1747. doi: 10.3390/genes13101747 (PMC9601356; doi:10.3390/genes13101747)
Supplement: Supplementary file 1 [file genes-13-01747-s001.zip › Supplementary materials/Table S13.xlsx]

## Sheet: Sheet1
Table S13. The enriched pathway terms of Stage II compared to Stage I
Pathway ID	Pathway	P-Value
ko00010	Glycolysis / Gluconeogenesis	0.051032
ko00920	Sulfur metabolism	0.0551533
ko00270	Cysteine and methionine metabolism	0.0633068
ko00071	Fatty acid degradation	0.0841829
ko00561	Glycerolipid metabolism	0.09204
ko00480	Glutathione metabolism	0.100104
ko00040	Pentose and glucuronate interconversions	0.125387
ko00620	Pyruvate metabolism	0.179653
ko00603	Glycosphingolipid biosynthesis - globo series	0.188737
ko02010	ABC transporters	0.209721
ko00053	Ascorbate and aldarate metabolism	0.250107
ko00052	Galactose metabolism	0.306921
ko00600	Sphingolipid metabolism	0.306921
ko00410	beta-Alanine metabolism	0.324904
ko00630	Glyoxylate and dicarboxylate metabolism	0.324904
ko00350	Tyrosine metabolism	0.324904
ko00310	Lysine degradation	0.35951
ko00562	Inositol phosphate metabolism	0.376154
ko00220	Arginine biosynthesis	0.376154
ko03440	Homologous recombination	0.376154
ko00900	Terpenoid backbone biosynthesis	0.376154
ko00100	Steroid biosynthesis	0.376154
ko00513	Various types of N-glycan biosynthesis	0.392375
ko00380	Tryptophan metabolism	0.392375
ko00340	Histidine metabolism	0.392375
ko00330	Arginine and proline metabolism	0.408182
ko00020	Citrate cycle (TCA cycle)	0.423586
ko04111	Cell cycle - yeast	0.42684
ko00280	Valine, leucine and isoleucine degradation	0.438597
ko00510	N-Glycan biosynthesis	0.481368
ko00564	Glycerophospholipid metabolism	0.533461
ko03050	Proteasome	0.533461
ko04113	Meiosis - yeast	0.632639
ko00240	Pyrimidine metabolism	0.711064
ko03008	Ribosome biogenesis in eukaryotes	0.718692
ko00500	Starch and sucrose metabolism	0.747278
ko04011	MAPK signaling pathway - yeast	0.766829
ko03040	Spliceosome	0.773011
ko04141	Protein processing in endoplasmic reticulum	0.801589
