# Supplementary material for: De Novo Assembly Transcriptome Analysis Reveals the Preliminary Molecular Mechanism of Primordium Formation in Pleurotus tuoliensis
Source: Genes (Basel). 2022 Sep 27;13(10):1747. doi: 10.3390/genes13101747 (PMC9601356; doi:10.3390/genes13101747)
Supplement: Supplementary file 1 [file genes-13-01747-s001.zip › Supplementary materials/Table S14.xlsx]

## Sheet: Sheet1
Table S14. The enriched pathway terms of Stage III compared to Stage II
Pathway ID	Pathway	P-Value
ko00650	Butanoate metabolism	0.0445851
ko03015	mRNA surveillance pathway	0.0669007
ko00630	Glyoxylate and dicarboxylate metabolism	0.07536
ko00350	Tyrosine metabolism	0.07536
ko00900	Terpenoid backbone biosynthesis	0.101713
ko00380	Tryptophan metabolism	0.110996
ko00480	Glutathione metabolism	0.120494
ko00430	Taurine and hypotaurine metabolism	0.160822
ko00511	Other glycan degradation	0.185033
ko00620	Pyruvate metabolism	0.212713
ko03018	RNA degradation	0.212713
ko00910	Nitrogen metabolism	0.231415
ko00290	Valine, leucine and isoleucine biosynthesis	0.231415
ko00860	Porphyrin and chlorophyll metabolism	0.231415
ko00770	Pantothenate and CoA biosynthesis	0.253624
ko04113	Meiosis - yeast	0.309888
ko00410	beta-Alanine metabolism	0.355554
ko00460	Cyanoamino acid metabolism	0.355554
ko03440	Homologous recombination	0.410012
ko00562	Inositol phosphate metabolism	0.410012
ko00071	Fatty acid degradation	0.410012
ko00513	Various types of N-glycan biosynthesis	0.427139
ko03430	Mismatch repair	0.443778
ko03410	Base excision repair	0.443778
ko00250	Alanine, aspartate and glutamate metabolism	0.459943
ko00280	Valine, leucine and isoleucine degradation	0.475645
ko04111	Cell cycle - yeast	0.484157
ko04011	MAPK signaling pathway - yeast	0.484157
ko03420	Nucleotide excision repair	0.520111
ko00510	N-Glycan biosynthesis	0.520111
ko04146	Peroxisome	0.534093
ko03030	DNA replication	0.547675
ko00010	Glycolysis / Gluconeogenesis	0.59822
ko04120	Ubiquitin mediated proteolysis	0.632447
ko00270	Cysteine and methionine metabolism	0.632447
ko00520	Amino sugar and nucleotide sugar metabolism	0.673663
ko00240	Pyrimidine metabolism	0.750515
ko03008	Ribosome biogenesis in eukaryotes	0.757869
ko00500	Starch and sucrose metabolism	0.785212
ko03040	Spliceosome	0.809516
ko00230	Purine metabolism	0.825951
ko04141	Protein processing in endoplasmic reticulum	0.836125
ko03013	RNA transport	0.850301
