# Supplementary material for: De Novo Assembly Transcriptome Analysis Reveals the Preliminary Molecular Mechanism of Primordium Formation in Pleurotus tuoliensis
Source: Genes (Basel). 2022 Sep 27;13(10):1747. doi: 10.3390/genes13101747 (PMC9601356; doi:10.3390/genes13101747)
Supplement: Supplementary file 1 [file genes-13-01747-s001.zip › Supplementary materials/Table S15.xlsx]

## Sheet: Sheet1
Table S15. The enriched pathway terms of Stage IV compared to Stage III
Pathway ID	Pathway	P-Value
ko03010	Ribosome	7.2471e-06
ko00920	Sulfur metabolism	0.00352475
ko00500	Starch and sucrose metabolism	0.059668
ko00450	Selenocompound metabolism	0.0634771
ko00511	Other glycan degradation	0.0813269
ko00900	Terpenoid backbone biosynthesis	0.118703
ko04011	MAPK signaling pathway - yeast	0.155777
ko00061	Fatty acid biosynthesis	0.163782
ko00053	Ascorbate and aldarate metabolism	0.163782
ko00270	Cysteine and methionine metabolism	0.18615
ko00600	Sphingolipid metabolism	0.232085
ko00360	Phenylalanine metabolism	0.232085
ko00350	Tyrosine metabolism	0.255317
ko00680	Methane metabolism	0.278597
ko00970	Aminoacyl-tRNA biosynthesis	0.310229
ko00220	Arginine biosynthesis	0.324944
ko00562	Inositol phosphate metabolism	0.324944
ko00100	Steroid biosynthesis	0.324944
ko00010	Glycolysis / Gluconeogenesis	0.327423
ko00561	Glycerolipid metabolism	0.34786
ko00380	Tryptophan metabolism	0.34786
ko00480	Glutathione metabolism	0.370518
ko00603	Glycosphingolipid biosynthesis - globo series	0.39652
ko00910	Nitrogen metabolism	0.433523
ko00780	Biotin metabolism	0.433523
ko00040	Pentose and glucuronate interconversions	0.436444
ko04113	Meiosis - yeast	0.446083
ko04111	Cell cycle - yeast	0.477658
ko04139	Regulation of mitophagy - yeast	0.478305
ko00620	Pyruvate metabolism	0.556117
ko03018	RNA degradation	0.556117
ko00051	Fructose and mannose metabolism	0.560339
ko00052	Galactose metabolism	0.587365
ko01040	Biosynthesis of unsaturated fatty acids	0.612742
ko00410	beta-Alanine metabolism	0.612742
ko00640	Propanoate metabolism	0.612742
ko00460	Cyanoamino acid metabolism	0.612742
ko03440	Homologous recombination	0.67995
ko00071	Fatty acid degradation	0.67995
ko00513	Various types of N-glycan biosynthesis	0.699672
ko00340	Histidine metabolism	0.699672
ko00520	Amino sugar and nucleotide sugar metabolism	0.700039
ko00330	Arginine and proline metabolism	0.718189
ko03430	Mismatch repair	0.718189
ko00030	Pentose phosphate pathway	0.718189
ko00280	Valine, leucine and isoleucine degradation	0.751892
ko00260	Glycine, serine and threonine metabolism	0.767212
ko03420	Nucleotide excision repair	0.795092
ko00510	N-Glycan biosynthesis	0.795092
ko00564	Glycerophospholipid metabolism	0.841299
ko03015	mRNA surveillance pathway	0.860362
ko04145	Phagosome	0.860362
ko00190	Oxidative phosphorylation	0.877152
ko04120	Ubiquitin mediated proteolysis	0.884779
ko00230	Purine metabolism	0.891854
ko04141	Protein processing in endoplasmic reticulum	0.902422
ko04144	Endocytosis	0.916417
ko00240	Pyrimidine metabolism	0.950077
ko03008	Ribosome biogenesis in eukaryotes	0.953199
ko03040	Spliceosome	0.972115
ko03013	RNA transport	0.983421
