# Supplementary material for: De Novo Assembly Transcriptome Analysis Reveals the Preliminary Molecular Mechanism of Primordium Formation in Pleurotus tuoliensis
Source: Genes (Basel). 2022 Sep 27;13(10):1747. doi: 10.3390/genes13101747 (PMC9601356; doi:10.3390/genes13101747)
Supplement: Supplementary file 1 [file genes-13-01747-s001.zip › Supplementary materials/Table S2.xlsx]

## Sheet: Table S1
Table S2. Information about sequencing of Pleurotus tuoliensis
Sample	Raw Reads	Clean Reads	Clean Bases	Error (%)	Q20 (%)	Q30 (%)	GC Content (%)
Stage I-1	22750251	22049652	6.61G	0.02	98.14	94.58	53.22
Stage I-2	21091886	19679826	5.90G	0.02	98.1	94.4	53.33
Stage I-3	21981463	20941744	6.28G	0.02	98.27	94.86	53.35
Stage II-1	22204471	21133154	6.34G	0.02	98.14	94.52	53.19
Stage II-2	21218212	19961245	5.99G	0.02	98.15	94.55	53.21
Stage II-3	22938214	21841750	6.55G	0.02	98.25	94.8	53.22
Stage III-1	22699952	21999612	6.60G	0.02	98.12	94.44	53.28
Stage III-2	21488412	20864023	6.26G	0.02	98.3	94.87	53.4
Stage III-3	22388420	21722786	6.52G	0.02	98.14	94.5	53.21
Stage IV-1	23211965	22259297	6.68G	0.02	98.26	94.78	53.24
Stage IV-2	22244207	21363485	6.41G	0.02	98.05	94.28	53.2
Stage IV-3	21590344	20582220	6.17G	0.03	97.99	94.12	53.17
