# Supplementary material for: De Novo Assembly Transcriptome Analysis Reveals the Preliminary Molecular Mechanism of Primordium Formation in Pleurotus tuoliensis
Source: Genes (Basel). 2022 Sep 27;13(10):1747. doi: 10.3390/genes13101747 (PMC9601356; doi:10.3390/genes13101747)
Supplement: Supplementary file 1 [file genes-13-01747-s001.zip › Supplementary materials/Table S3.xlsx]

## Sheet: Table S2
Table S3. Information about transcriptome assembly
Items	Total
Number of transcripts	57075
Number of Unigenes	6874
N50 (transcripts)	5492
N50 (genes)	5535
N90 (transcripts)	2128
N90 (genes)	1886
