# Supplementary material for: De Novo Assembly Transcriptome Analysis Reveals the Preliminary Molecular Mechanism of Primordium Formation in Pleurotus tuoliensis
Source: Genes (Basel). 2022 Sep 27;13(10):1747. doi: 10.3390/genes13101747 (PMC9601356; doi:10.3390/genes13101747)
Supplement: Supplementary file 1 [file genes-13-01747-s001.zip › Supplementary materials/Table S4.xlsx]

## Sheet: Table S3
Table S4. The statistical results of BUSCOs
Type	Complete (single)	Complete (duplicated)	Fragmented	Missing
Cluster	221(76.2%)	3(1.0%)	59(20.3%)	7(2.5%)
Unigene	221(76.2%)	3(1.0%)	59(20.3%)	7(2.5%)
Trinity	24(8.3%)	263(90.7%)	2(0.7%)	1(0.3%)
