# Supplementary material for: De Novo Assembly Transcriptome Analysis Reveals the Preliminary Molecular Mechanism of Primordium Formation in Pleurotus tuoliensis
Source: Genes (Basel). 2022 Sep 27;13(10):1747. doi: 10.3390/genes13101747 (PMC9601356; doi:10.3390/genes13101747)
Supplement: Supplementary file 1 [file genes-13-01747-s001.zip › Supplementary materials/Table S5.xlsx]

## Sheet: Table S4
Table S5. The statistical results of read remapping rate
Sample	Total reads	Mapped reads	Mapped rate
Stage I-1	44099304	38944220	0.8831
Stage I-2	39359652	34348946	0.8727
Stage I-3	41883488	36882706	0.8806
Stage II-1	43999224	38631754	0.878
Stage II-2	41728046	36780482	0.8814
Stage II-3	43445572	38202542	0.8793
Stage III-1	42266308	36973008	0.8748
Stage III-2	39922490	34821362	0.8722
Stage III-3	43683500	38307300	0.8769
Stage IV-1	44518594	39265974	0.882
Stage IV-2	42726970	37676808	0.8818
Stage IV-3	41164440	36144818	0.8781
