# Supplementary material for: De Novo Assembly Transcriptome Analysis Reveals the Preliminary Molecular Mechanism of Primordium Formation in Pleurotus tuoliensis
Source: Genes (Basel). 2022 Sep 27;13(10):1747. doi: 10.3390/genes13101747 (PMC9601356; doi:10.3390/genes13101747)
Supplement: Supplementary file 1 [file genes-13-01747-s001.zip › Supplementary materials/Table S6.xlsx]

## Sheet: TableS5
Table S6. Information about gene functional annotation
Batabase	Number of Unigenes	Percentage (%)
Annotated in NR	5613	81.65
Annotated in NT	1603	23.31
Annotated in KO	2102	30.57
Annotated in SwissProt	3623	52.7
Annotated in PFAM	4536	65.98
Annotated in GO	4535	65.97
Annotated in KOG	2442	35.52
Annotated in all Databases	834	12.13
Annotated in at least one Database	5872	85.42
Total Unigenes	6874	100
