# Supplementary material for: De Novo Assembly Transcriptome Analysis Reveals the Preliminary Molecular Mechanism of Primordium Formation in Pleurotus tuoliensis
Source: Genes (Basel). 2022 Sep 27;13(10):1747. doi: 10.3390/genes13101747 (PMC9601356; doi:10.3390/genes13101747)
Supplement: Supplementary file 1 [file genes-13-01747-s001.zip › Supplementary materials/Table S7.xlsx]

## Sheet: Table S6
Table S7 List of 26 DEGs expression profiles in different stages
Gene ID	Stage I (FPKM)	Stage II (FPKM)	Stage III (FPKM)	Stage IV (FPKM)
Cluster-198.6107 (ABC transporter)	18.9367	61.6133	24.4767	87.2867
Cluster-198.3241 (CHS1)	12.2467	2.47333	6.70333	35.3167
Cluster-198.4798 (Cytochrome P450)	34.1767	8.17333	24.11	5.22333
Cluster-198.3273 (RAD52)	23.1633	7.71	18.51	3.48333
Cluster-198.5504 (XYL4)	52.47	183.813	90.4167	45.22
Cluster-198.393 (PINX1)	6.02	20.6967	6.06667	18.5767
Cluster-198.5103 (RRM2)	243.153	96.95	271.223	70.4067
Cluster-198.3127 (STE3)	130.07	47.6267	111.053	19.67
Cluster-198.6338 (KIF1)	1.95333	0.403333	2.22333	1.1
Cluster-263.0 (DBF4)	1.82333	0.346667	0.926667	2.28667
Cluster-198.2985 (TPP1)	54.84	14.4533	6.72667	17.4567
Cluster-198.4032 (adhP)	92.1733	243.05	54.9167	22.8867
Cluster-198.2030 (RGD1)	40.71	123.303	17.59	9.74667
Cluster-198.23 (SC1)	1.23667	0.166667	0.863333	7.40333
Cluster-198.1173 (WC-1)	4.20667	1.96333	6.29333	3.05667
Cluster-340.0 (TAL1)	2.28667	0.596667	1.67667	0.236667
Cluster-198.1652 (MRH4)	4.11	12.14	5.84	2.54333
Cluster-198.1093 (CHS4)	5.33	15.4333	6.34667	16.5167
Cluster-198.5923 (MAD1)	3.55667	1.21333	2.61667	1.04667
Cluster-198.1023 (ORC4 )	1.06667	13.4767	0.563333	9.37667
Cluster-198.5400 (CHR4)	5.06333	1.70667	4.60667	15.31
Cluster-310.0 (TRIAD3)	1.20333	0.476667	1.05333	0.316667
Cluster-198.5229 (TPS2)	0.966667	0.24	1.15	0.286667
Cluster-236.0 (CHC2 zinc finger)	1.33333	0.37	1.99	0.366667
Cluster-198.52 (XRN1)	1.05	0.34	1.45	0.436667
Cluster-198.1491 (EEF2K)	183.94	420.387	196.003	15.4367
