# Supplementary material for: De Novo Assembly Transcriptome Analysis Reveals the Preliminary Molecular Mechanism of Primordium Formation in Pleurotus tuoliensis
Source: Genes (Basel). 2022 Sep 27;13(10):1747. doi: 10.3390/genes13101747 (PMC9601356; doi:10.3390/genes13101747)
Supplement: Supplementary file 1 [file genes-13-01747-s001.zip › Supplementary materials/Table S8.xlsx]

## Sheet: Sheet1
Table S8. The enriched GO terms of up-regulated DEGs of Stage II compared to Stage I
GO_accession	Description	Term_type	Over_represented_pValue	Gene_names
GO:0006694	steroid biosynthetic process	biological_process	3.5854e-05	Cluster-198.273,Cluster-198.3781,Cluster-198.5556,Cluster-198.3135,Cluster-198.3312,Cluster-198.3643,Cluster-198.4836
GO:0008202	steroid metabolic process	biological_process	3.8441e-05	Cluster-198.4836,Cluster-198.3643,Cluster-198.5556,Cluster-198.3312,Cluster-198.3135,Cluster-198.3781,Cluster-198.273
GO:0016491	oxidoreductase activity	molecular_function	0.00032135	Cluster-198.1432,Cluster-198.273,Cluster-198.5799,Cluster-198.5894,Cluster-198.505,Cluster-198.603,Cluster-198.5556,Cluster-198.4328,Cluster-198.3643,Cluster-198.1350,Cluster-198.3781,Cluster-198.1198,Cluster-198.3312,Cluster-198.4836,Cluster-198.1023,Cluster-198.3357,Cluster-198.202,Cluster-198.5931,Cluster-198.792,Cluster-198.3135,Cluster-198.4596,Cluster-198.1330,Cluster-198.2323,Cluster-198.4…
GO:0008276	protein methyltransferase activity	molecular_function	0.0010252	Cluster-198.4836,Cluster-198.5556,Cluster-198.2519,Cluster-198.3312
GO:0006479	protein methylation	biological_process	0.0015641	Cluster-198.4836,Cluster-198.3312,Cluster-198.5556,Cluster-198.2519
GO:0008213	protein alkylation	biological_process	0.0015641	Cluster-198.3312,Cluster-198.5556,Cluster-198.2519,Cluster-198.4836
GO:0015936	coenzyme A metabolic process	biological_process	0.0017469	Cluster-198.3135,Cluster-198.1989
GO:0008610	lipid biosynthetic process	biological_process	0.0023921	Cluster-198.2039,Cluster-198.3643,Cluster-198.5868,Cluster-198.3135,Cluster-198.5556,Cluster-198.273,Cluster-198.4836,Cluster-198.3312,Cluster-198.3781
GO:0016126	sterol biosynthetic process	biological_process	0.0034369	Cluster-198.4836,Cluster-198.3312,Cluster-198.5556
GO:0003880	protein C-terminal carboxyl O-methyltransferase activity	molecular_function	0.0037221	Cluster-198.3312,Cluster-198.5556,Cluster-198.4836
GO:0004671	protein C-terminal S-isoprenylcysteine carboxyl O-methyltransferase activity	molecular_function	0.0037221	Cluster-198.5556,Cluster-198.3312,Cluster-198.4836
GO:0006481	C-terminal protein methylation	biological_process	0.0037221	Cluster-198.3312,Cluster-198.5556,Cluster-198.4836
GO:0010340	carboxyl-O-methyltransferase activity	molecular_function	0.0037221	Cluster-198.4836,Cluster-198.3312,Cluster-198.5556
GO:0018410	C-terminal protein amino acid modification	biological_process	0.0037221	Cluster-198.4836,Cluster-198.3312,Cluster-198.5556
GO:0043687	post-translational protein modification	biological_process	0.0037221	Cluster-198.4836,Cluster-198.5556,Cluster-198.3312
GO:0051998	protein carboxyl O-methyltransferase activity	molecular_function	0.0037221	Cluster-198.3312,Cluster-198.5556,Cluster-198.4836
GO:0016125	sterol metabolic process	biological_process	0.0044277	Cluster-198.4836,Cluster-198.3312,Cluster-198.5556
GO:0005506	iron ion binding	molecular_function	0.0054966	Cluster-198.4596,Cluster-198.5931,Cluster-198.5342,Cluster-198.3357,Cluster-198.86,Cluster-198.3855,Cluster-198.4032,Cluster-198.1330
GO:0008171	O-methyltransferase activity	molecular_function	0.0057613	Cluster-198.86,Cluster-198.4836,Cluster-198.5556,Cluster-198.3312
GO:0016705	oxidoreductase activity, acting on paired donors, with incorporation or reduction of molecular oxygen	molecular_function	0.0080191	Cluster-198.5799,Cluster-198.273,Cluster-198.3357,Cluster-198.4596,Cluster-198.5931,Cluster-198.4032,Cluster-198.1330,Cluster-198.3855
GO:0030212	hyaluronan metabolic process	biological_process	0.0086967	Cluster-198.5556
GO:1903510	mucopolysaccharide metabolic process	biological_process	0.0086967	Cluster-198.5556
GO:0004420	hydroxymethylglutaryl-CoA reductase (NADPH) activity	molecular_function	0.0099749	Cluster-198.3135
GO:0016989	sigma factor antagonist activity	molecular_function	0.010324	Cluster-198.3068
GO:0008661	1-deoxy-D-xylulose-5-phosphate synthase activity	molecular_function	0.012011	Cluster-198.3643
GO:0016744	transferase activity, transferring aldehyde or ketonic groups	molecular_function	0.012011	Cluster-198.3643
GO:0043414	macromolecule methylation	biological_process	0.012738	Cluster-198.4836,Cluster-198.5556,Cluster-198.2519,Cluster-198.3312
GO:0020037	heme binding	molecular_function	0.012762	Cluster-198.4032,Cluster-198.1432,Cluster-198.3357,Cluster-198.1330,Cluster-198.4596,Cluster-198.3855,Cluster-198.5931
GO:0004857	enzyme inhibitor activity	molecular_function	0.012861	Cluster-198.5556,Cluster-198.5398,Cluster-198.86,Cluster-198.1762
GO:0046906	tetrapyrrole binding	molecular_function	0.014119	Cluster-198.5931,Cluster-198.3855,Cluster-198.4596,Cluster-198.1330,Cluster-198.1432,Cluster-198.3357,Cluster-198.4032
GO:1901617	organic hydroxy compound biosynthetic process	biological_process	0.014673	Cluster-198.4836,Cluster-198.5556,Cluster-198.3312
GO:0019205	nucleobase-containing compound kinase activity	molecular_function	0.014993	Cluster-198.2039,Cluster-198.6107
GO:0006721	terpenoid metabolic process	biological_process	0.017642	Cluster-198.3643,Cluster-198.273
GO:0016114	terpenoid biosynthetic process	biological_process	0.017642	Cluster-198.273,Cluster-198.3643
GO:0043752	adenosylcobinamide kinase activity	molecular_function	0.017698	Cluster-198.4052
GO:0051188	obsolete cofactor biosynthetic process	biological_process	0.017698	Cluster-198.4052
GO:0008757	S-adenosylmethionine-dependent methyltransferase activity	molecular_function	0.017763	Cluster-198.5556,Cluster-198.2519,Cluster-198.3312,Cluster-198.4836
GO:0009060	aerobic respiration	biological_process	0.020145	Cluster-198.5799,Cluster-198.1330,Cluster-198.3781
GO:0032259	methylation	biological_process	0.020612	Cluster-198.5556,Cluster-198.2519,Cluster-198.3312,Cluster-198.4836
GO:0015103	inorganic anion transmembrane transporter activity	molecular_function	0.020903	Cluster-198.3068,Cluster-198.5170
GO:0004833	tryptophan 2,3-dioxygenase activity	molecular_function	0.023877	Cluster-198.1432
GO:0033865	nucleoside bisphosphate metabolic process	biological_process	0.02444	Cluster-198.3135,Cluster-198.1989
GO:0033875	ribonucleoside bisphosphate metabolic process	biological_process	0.02444	Cluster-198.3135,Cluster-198.1989
GO:0034032	purine nucleoside bisphosphate metabolic process	biological_process	0.02444	Cluster-198.3135,Cluster-198.1989
GO:0035064	methylated histone binding	molecular_function	0.024778	Cluster-198.5408
GO:0140030	modification-dependent protein binding	molecular_function	0.024778	Cluster-198.5408
GO:0140034	methylation-dependent protein binding	molecular_function	0.024778	Cluster-198.5408
GO:0016628	oxidoreductase activity, acting on the CH-CH group of donors, NAD or NADP as acceptor	molecular_function	0.025739	Cluster-198.5556,Cluster-198.3312,Cluster-198.4836
GO:0050660	flavin adenine dinucleotide binding	molecular_function	0.02585	Cluster-198.4328,Cluster-198.5398,Cluster-198.2323,Cluster-198.273,Cluster-198.5799,Cluster-198.5894
GO:0009116	nucleoside metabolic process	biological_process	0.026259	Cluster-198.603,Cluster-198.2815
GO:0004609	phosphatidylserine decarboxylase activity	molecular_function	0.026362	Cluster-198.5868,Cluster-198.2039
GO:0006206	pyrimidine nucleobase metabolic process	biological_process	0.026471	Cluster-198.603,Cluster-198.1486,Cluster-198.6107,Cluster-198.2039
GO:0055114	oxidation-reduction process	biological_process	0.027898	Cluster-198.1023,Cluster-198.1350,Cluster-198.3781,Cluster-198.4328,Cluster-198.603,Cluster-198.273,Cluster-198.5799,Cluster-198.5894,Cluster-198.3855,Cluster-198.5398,Cluster-198.4052,Cluster-198.2323,Cluster-198.1330,Cluster-198.4032,Cluster-198.792,Cluster-198.3135,Cluster-198.202,Cluster-198.5931,Cluster-198.4596,Cluster-198.3357
GO:0030976	thiamine pyrophosphate binding	molecular_function	0.029148	Cluster-198.3643,Cluster-198.3357
GO:0043190	ATP-binding cassette (ABC) transporter complex	cellular_component	0.03118	Cluster-198.4032
GO:0006544	glycine metabolic process	biological_process	0.032647	Cluster-198.2039,Cluster-198.5868
GO:0006563	L-serine metabolic process	biological_process	0.032647	Cluster-198.5868,Cluster-198.2039
GO:0006566	threonine metabolic process	biological_process	0.032647	Cluster-198.5868,Cluster-198.2039
GO:0015698	inorganic anion transport	biological_process	0.033358	Cluster-198.3068,Cluster-198.5170
GO:0003774	motor activity	molecular_function	0.03449	Cluster-198.2519,Cluster-198.4052
GO:0072527	pyrimidine-containing compound metabolic process	biological_process	0.035668	Cluster-198.2039,Cluster-198.603,Cluster-198.6107,Cluster-198.1486
GO:0008168	methyltransferase activity	molecular_function	0.036097	Cluster-198.3312,Cluster-198.2519,Cluster-198.5556,Cluster-198.86,Cluster-198.4836,Cluster-198.5951
GO:0010257	NADH dehydrogenase complex assembly	biological_process	0.036325	Cluster-198.4836
GO:0032981	mitochondrial respiratory chain complex I assembly	biological_process	0.036325	Cluster-198.4836
GO:0043168	anion binding	molecular_function	0.036815	Cluster-198.5250,Cluster-198.6061,Cluster-198.2519,Cluster-198.1292,Cluster-198.273,Cluster-198.5799,Cluster-198.5894,Cluster-198.669,Cluster-198.4328,Cluster-198.6107,Cluster-198.1215,Cluster-198.3643,Cluster-198.2323,Cluster-198.4052,Cluster-198.4032,Cluster-198.1486,Cluster-198.5398,Cluster-198.1989,Cluster-198.3357,Cluster-198.251,Cluster-198.272,Cluster-198.202,Cluster-198.2039
GO:0005247	voltage-gated chloride channel activity	molecular_function	0.041583	Cluster-198.3068
GO:0005254	chloride channel activity	molecular_function	0.041583	Cluster-198.3068
GO:0008308	voltage-gated anion channel activity	molecular_function	0.041583	Cluster-198.3068
GO:0071107	response to parathyroid hormone	biological_process	0.04163	Cluster-198.3261
GO:0042720	mitochondrial inner membrane peptidase complex	cellular_component	0.041968	Cluster-198.4052
GO:0005672	transcription factor TFIIA complex	cellular_component	0.042648	Cluster-198.1989,Cluster-198.2424
GO:0004140	dephospho-CoA kinase activity	molecular_function	0.043805	Cluster-198.1989
GO:0004129	cytochrome-c oxidase activity	molecular_function	0.044198	Cluster-198.3781,Cluster-198.1330
GO:0006123	mitochondrial electron transport, cytochrome c to oxygen	biological_process	0.044198	Cluster-198.1330,Cluster-198.3781
GO:0016675	oxidoreductase activity, acting on a heme group of donors	molecular_function	0.044198	Cluster-198.1330,Cluster-198.3781
GO:0016676	oxidoreductase activity, acting on a heme group of donors, oxygen as acceptor	molecular_function	0.044198	Cluster-198.1330,Cluster-198.3781
GO:0045277	respiratory chain complex IV	cellular_component	0.044198	Cluster-198.1330,Cluster-198.3781
GO:0004797	thymidine kinase activity	molecular_function	0.04463	Cluster-198.2039
GO:0006230	TMP biosynthetic process	biological_process	0.04463	Cluster-198.2039
GO:0009173	pyrimidine ribonucleoside monophosphate metabolic process	biological_process	0.04463	Cluster-198.2039
GO:0009174	pyrimidine ribonucleoside monophosphate biosynthetic process	biological_process	0.04463	Cluster-198.2039
GO:0009218	pyrimidine ribonucleotide metabolic process	biological_process	0.04463	Cluster-198.2039
GO:0009220	pyrimidine ribonucleotide biosynthetic process	biological_process	0.04463	Cluster-198.2039
GO:0019136	deoxynucleoside kinase activity	molecular_function	0.04463	Cluster-198.2039
GO:0019206	nucleoside kinase activity	molecular_function	0.04463	Cluster-198.2039
GO:0046044	TMP metabolic process	biological_process	0.04463	Cluster-198.2039
GO:0019646	aerobic electron transport chain	biological_process	0.046574	Cluster-198.3781,Cluster-198.1330
GO:0016741	transferase activity, transferring one-carbon groups	molecular_function	0.046832	Cluster-198.3312,Cluster-198.5556,Cluster-198.2519,Cluster-198.4836,Cluster-198.86,Cluster-198.5951
GO:1901657	glycosyl compound metabolic process	biological_process	0.047682	Cluster-198.603,Cluster-198.2815
GO:0032065	maintenance of protein location in cell cortex	biological_process	0.048596	Cluster-198.6061
GO:0008299	isoprenoid biosynthetic process	biological_process	0.049083	Cluster-198.273,Cluster-198.3643
GO:0005253	anion channel activity	molecular_function	0.049952	Cluster-198.3068
