# Supplementary material for: De Novo Assembly Transcriptome Analysis Reveals the Preliminary Molecular Mechanism of Primordium Formation in Pleurotus tuoliensis
Source: Genes (Basel). 2022 Sep 27;13(10):1747. doi: 10.3390/genes13101747 (PMC9601356; doi:10.3390/genes13101747)
Supplement: Supplementary file 1 [file genes-13-01747-s001.zip › Supplementary materials/Table S9.xlsx]

## Sheet: Sheet1
Table S9. The enriched GO terms of down-regulated DEGs of Stage II compared to Stage I
GO_accession	Description	Term_type	Over_represented_pValue	Gene_names
GO:0000772	mating pheromone activity	molecular_function	0.006597	Cluster-198.553,Cluster-198.6248,Cluster-198.3582,Cluster-198.1425
GO:0005186	pheromone activity	molecular_function	0.0076613	Cluster-198.6248,Cluster-198.553,Cluster-198.3582,Cluster-198.1425
GO:0007224	smoothened signaling pathway	biological_process	0.009389	Cluster-198.3144,Cluster-198.1209
GO:0030269	tetrahydromethanopterin S-methyltransferase activity	molecular_function	0.0094719	Cluster-198.4561,Cluster-198.3212
GO:0042086	5-methyl-5,6,7,8-tetrahydromethanopterin-dependent methyltransferase activity	molecular_function	0.0094719	Cluster-198.3212,Cluster-198.4561
GO:0043648	dicarboxylic acid metabolic process	biological_process	0.01242	Cluster-198.1140,Cluster-198.4935,Cluster-198.4561,Cluster-198.3212,Cluster-198.4001
GO:0016765	transferase activity, transferring alkyl or aryl (other than methyl) groups	molecular_function	0.014145	Cluster-198.4571,Cluster-198.4397,Cluster-198.4589,Cluster-198.3735
GO:0007131	reciprocal meiotic recombination	biological_process	0.01419	Cluster-198.4661,Cluster-198.3179
GO:0035825	homologous recombination	biological_process	0.01419	Cluster-198.3179,Cluster-198.4661
GO:0044403	symbiotic process	biological_process	0.015774	Cluster-198.52,Cluster-198.2022,Cluster-198.3597,Cluster-198.3212,Cluster-198.3735,Cluster-198.58,Cluster-198.5893,Cluster-198.5229,Cluster-198.4935,Cluster-198.4944,Cluster-198.2215,Cluster-368.0,Cluster-198.6317
GO:0008172	S-methyltransferase activity	molecular_function	0.016938	Cluster-198.4561,Cluster-198.3212
GO:0050896	response to stimulus	biological_process	0.019622	Cluster-198.3926,Cluster-198.2022,Cluster-198.5618,Cluster-198.4097,Cluster-198.1209,Cluster-198.6004,Cluster-198.682,Cluster-198.4798,Cluster-198.3535,Cluster-198.2925,Cluster-198.3522,Cluster-310.0,Cluster-198.6029,Cluster-198.3384,Cluster-198.4439,Cluster-198.1425,Cluster-198.3582,Cluster-198.3780,Cluster-198.3963,Cluster-198.1202,Cluster-198.4089,Cluster-198.1274,Cluster-198.4109,Cluster-198.…
GO:0016032	viral process	biological_process	0.019989	Cluster-198.2215,Cluster-368.0,Cluster-198.6317,Cluster-198.4935,Cluster-198.4944,Cluster-198.3735,Cluster-198.58,Cluster-198.5893,Cluster-198.5229,Cluster-198.52,Cluster-198.2022,Cluster-198.3212
GO:0000079	regulation of cyclin-dependent protein serine/threonine kinase activity	biological_process	0.020829	Cluster-379.0,Cluster-198.1274
GO:1904029	regulation of cyclin-dependent protein kinase activity	biological_process	0.020829	Cluster-198.1274,Cluster-379.0
GO:0044419	interspecies interaction between organisms	biological_process	0.02226	Cluster-198.4944,Cluster-198.4935,Cluster-198.6317,Cluster-368.0,Cluster-198.2215,Cluster-198.1202,Cluster-198.3963,Cluster-198.5893,Cluster-198.3735,Cluster-198.58,Cluster-198.4898,Cluster-198.3597,Cluster-198.3212,Cluster-198.3926,Cluster-198.2022,Cluster-198.3273,Cluster-198.52,Cluster-198.5229,Cluster-198.2925
GO:0010106	cellular response to iron ion starvation	biological_process	0.023863	Cluster-198.3780
GO:0033217	regulation of transcription from RNA polymerase II promoter in response to iron ion starvation	biological_process	0.023863	Cluster-198.3780
GO:0036003	positive regulation of transcription from RNA polymerase II promoter in response to stress	biological_process	0.023863	Cluster-198.3780
GO:0036086	positive regulation of transcription from RNA polymerase II promoter in response to iron ion starvation	biological_process	0.023863	Cluster-198.3780
GO:0043618	regulation of transcription from RNA polymerase II promoter in response to stress	biological_process	0.023863	Cluster-198.3780
GO:0043620	regulation of DNA-templated transcription in response to stress	biological_process	0.023863	Cluster-198.3780
GO:0007166	cell surface receptor signaling pathway	biological_process	0.024632	Cluster-198.3144,Cluster-198.1209,Cluster-198.5454,Cluster-198.4089
GO:0071900	regulation of protein serine/threonine kinase activity	biological_process	0.02641	Cluster-379.0,Cluster-198.1274
GO:0009267	cellular response to starvation	biological_process	0.026607	Cluster-198.3780,Cluster-198.4097
GO:0031667	response to nutrient levels	biological_process	0.026607	Cluster-198.3780,Cluster-198.4097
GO:0031669	cellular response to nutrient levels	biological_process	0.026607	Cluster-198.3780,Cluster-198.4097
GO:0042594	response to starvation	biological_process	0.026607	Cluster-198.3780,Cluster-198.4097
GO:0008083	growth factor activity	molecular_function	0.02924	Cluster-198.6004,Cluster-198.4119
GO:0004336	galactosylceramidase activity	molecular_function	0.029915	Cluster-198.4131
GO:0006677	glycosylceramide metabolic process	biological_process	0.029915	Cluster-198.4131
GO:0006681	galactosylceramide metabolic process	biological_process	0.029915	Cluster-198.4131
GO:0006683	galactosylceramide catabolic process	biological_process	0.029915	Cluster-198.4131
GO:0019374	galactolipid metabolic process	biological_process	0.029915	Cluster-198.4131
GO:0019376	galactolipid catabolic process	biological_process	0.029915	Cluster-198.4131
GO:0019377	glycolipid catabolic process	biological_process	0.029915	Cluster-198.4131
GO:0030149	sphingolipid catabolic process	biological_process	0.029915	Cluster-198.4131
GO:0046466	membrane lipid catabolic process	biological_process	0.029915	Cluster-198.4131
GO:0046477	glycosylceramide catabolic process	biological_process	0.029915	Cluster-198.4131
GO:0046479	glycosphingolipid catabolic process	biological_process	0.029915	Cluster-198.4131
GO:0046514	ceramide catabolic process	biological_process	0.029915	Cluster-198.4131
GO:0017003	protein-heme linkage	biological_process	0.030049	Cluster-198.4439
GO:0017006	protein-tetrapyrrole linkage	biological_process	0.030049	Cluster-198.4439
GO:0019073	viral DNA genome packaging	biological_process	0.030187	Cluster-198.5893,Cluster-368.0
GO:0007154	cell communication	biological_process	0.031772	Cluster-198.1202,Cluster-198.3780,Cluster-198.3582,Cluster-198.4089,Cluster-198.6248,Cluster-198.553,Cluster-198.4109,Cluster-198.3144,Cluster-198.1274,Cluster-198.4813,Cluster-198.4119,Cluster-198.5454,Cluster-198.4097,Cluster-198.1209,Cluster-198.3535,Cluster-198.3522,Cluster-198.4798,Cluster-198.6004,Cluster-310.0,Cluster-198.1425
GO:0030254	protein secretion by the type III secretion system	biological_process	0.031892	Cluster-198.1202
GO:0030257	type III protein secretion system complex	cellular_component	0.031892	Cluster-198.1202
GO:0009425	bacterial-type flagellum basal body	cellular_component	0.032532	Cluster-198.2851
GO:0009426	bacterial-type flagellum basal body, distal rod	cellular_component	0.032532	Cluster-198.2851
GO:0009427	bacterial-type flagellum basal body, distal rod, L ring	cellular_component	0.032532	Cluster-198.2851
GO:0030694	bacterial-type flagellum basal body, rod	cellular_component	0.032532	Cluster-198.2851
GO:0009015	N-succinylarginine dihydrolase activity	molecular_function	0.033458	Cluster-198.681
GO:0003922	GMP synthase (glutamine-hydrolyzing) activity	molecular_function	0.034416	Cluster-198.4935
GO:0006177	GMP biosynthetic process	biological_process	0.034416	Cluster-198.4935
GO:0042278	purine nucleoside metabolic process	biological_process	0.034416	Cluster-198.4935
GO:0042451	purine nucleoside biosynthetic process	biological_process	0.034416	Cluster-198.4935
GO:0046037	GMP metabolic process	biological_process	0.034416	Cluster-198.4935
GO:0046128	purine ribonucleoside metabolic process	biological_process	0.034416	Cluster-198.4935
GO:0046129	purine ribonucleoside biosynthetic process	biological_process	0.034416	Cluster-198.4935
GO:1901068	guanosine-containing compound metabolic process	biological_process	0.034416	Cluster-198.4935
GO:1901070	guanosine-containing compound biosynthetic process	biological_process	0.034416	Cluster-198.4935
GO:0007127	meiosis I	biological_process	0.035344	Cluster-198.4661,Cluster-198.3179
GO:0007052	mitotic spindle organization	biological_process	0.035484	Cluster-198.1545
GO:1902850	microtubule cytoskeleton organization involved in mitosis	biological_process	0.035484	Cluster-198.1545
GO:0016233	telomere capping	biological_process	0.035575	Cluster-198.6338
GO:0018142	protein-DNA covalent cross-linking	biological_process	0.036957	Cluster-198.6110
GO:0051716	cellular response to stimulus	biological_process	0.040141	Cluster-198.4109,Cluster-198.3144,Cluster-198.6248,Cluster-198.553,Cluster-198.1274,Cluster-198.4813,Cluster-198.4119,Cluster-198.5454,Cluster-198.4589,Cluster-198.3780,Cluster-198.1202,Cluster-198.3582,Cluster-198.4089,Cluster-310.0,Cluster-198.6029,Cluster-198.1425,Cluster-198.4439,Cluster-198.3384,Cluster-198.1209,Cluster-198.5618,Cluster-198.4097,Cluster-198.4798,Cluster-198.3535,Cluster-198.…
GO:0001932	regulation of protein phosphorylation	biological_process	0.040872	Cluster-198.5765,Cluster-379.0,Cluster-198.1274
GO:0042325	regulation of phosphorylation	biological_process	0.040872	Cluster-379.0,Cluster-198.5765,Cluster-198.1274
GO:0043549	regulation of kinase activity	biological_process	0.040872	Cluster-198.5765,Cluster-379.0,Cluster-198.1274
GO:0045859	regulation of protein kinase activity	biological_process	0.040872	Cluster-198.1274,Cluster-198.5765,Cluster-379.0
GO:0051338	regulation of transferase activity	biological_process	0.040872	Cluster-198.1274,Cluster-198.5765,Cluster-379.0
GO:0043385	mycotoxin metabolic process	biological_process	0.04263	Cluster-198.2446,Cluster-198.4303,Cluster-198.1002
GO:0043386	mycotoxin biosynthetic process	biological_process	0.04263	Cluster-198.2446,Cluster-198.4303,Cluster-198.1002
GO:0009403	toxin biosynthetic process	biological_process	0.04447	Cluster-198.2446,Cluster-198.4303,Cluster-198.1002
GO:0007165	signal transduction	biological_process	0.044863	Cluster-198.1274,Cluster-198.4109,Cluster-198.3144,Cluster-198.6248,Cluster-198.553,Cluster-198.5454,Cluster-198.4119,Cluster-198.4813,Cluster-198.3582,Cluster-198.1202,Cluster-198.4089,Cluster-310.0,Cluster-198.1425,Cluster-198.4097,Cluster-198.1209,Cluster-198.6004,Cluster-198.4798,Cluster-198.3535,Cluster-198.3522
GO:0005102	signaling receptor binding	molecular_function	0.046048	Cluster-198.3582,Cluster-198.6004,Cluster-198.6248,Cluster-198.553,Cluster-310.0,Cluster-198.1425,Cluster-198.4813,Cluster-198.4119
GO:0004635	phosphoribosyl-AMP cyclohydrolase activity	molecular_function	0.046712	Cluster-198.2448
GO:0009772	photosynthetic electron transport in photosystem II	biological_process	0.046875	Cluster-198.3062
GO:0023052	signaling	biological_process	0.049414	Cluster-198.1274,Cluster-198.553,Cluster-198.6248,Cluster-198.3144,Cluster-198.4109,Cluster-198.5454,Cluster-198.4119,Cluster-198.4813,Cluster-198.3582,Cluster-198.1202,Cluster-198.4089,Cluster-310.0,Cluster-198.1425,Cluster-198.4097,Cluster-198.1209,Cluster-198.6004,Cluster-198.3522,Cluster-198.3535,Cluster-198.4798
